# Supplementary material for: Drivers and effects of fish-for-sex related single parenthood in a fishing coastal community in Ghana
Source: PLoS One. 2025 Jun 26;20(6):e0325440. doi: 10.1371/journal.pone.0325440 (PMC12200835; doi:10.1371/journal.pone.0325440)
Supplement: S4 Appendix — (XLSX) [file pone.0325440.s004.xlsx]

## Sheet: PHD DATA FOR FFS SINGLE PARENTI
nameoforg	sex	age1	education	religion	maritalstat	typeofact	engagement	nationality	ethnicity	regionofbirth	residentstat	stayinelmina	nowhere	stayincom	migrate	reasonformig	travelleda2months	reasonstrav12	menandwom	explainmenandwom	pronemore	reasonsmore	vulnerabilityincom	givereasonsvul	specificvul	reasonsforvul2	roles	roledif	roeleaffectwom	explaindif	incomeequal	accountdif	incomevul	enoughcap	submittosex	reason	FFS	FFoccurs	everengFFS	engaged4weeks	regularFFS	condomsFFS	reasonnocond	reasonsforcond	usecondlast	reasonsconlast	factFFS	reasonengFFS	riskofHIVFFS
3	1	2	2	7	1	8	3	1	5	4	1	3			2		2		2	4	99		1	2	2	4	1	1			1	3	99	1	1	3	1	1	2
3	1	1	2	7	1	8	1	1	3	3	1	2			1	4	1		2	3	1	3	1	2	2	3	1	1			1	4	2	2	2		1	1	2
3	1	1	1	7	1	8	3	1	1	1	1	2			1	4	1		1	2	2	7	1	2	1	2	2	3			1	2	1	1	1	1	1	1	2
7	1	2	2	7	1	1	1	1	1	1	1	4			1	4	1		2	3	1	5	2	1	2	3	1	1			1	3	2	99	1	1	1	1	2
4	1	6	1	7	1	1	3	1	1	2	1	4			2		2		2	3	1	3	99		2	1	1	1			1	4	1	1	1	4	1	1	2
4	1	2	5	7	1	1	1	1	3	3	1	2			1	7	2		1	1	2	7	2	1	2	4	1	1			1	1	1	1	99		2
7	1	3	1	7	1	2	1	1	1	2	1	1			1	3	1		1	1	1	5	99		1	2	1	1			1	4	1	1	1	3	1	1	2
7	1	1	1	7	1	1	1	1	1	2	1	3			1	2	1		1	1	1	3	1	4	2	4	1	1			2		2	2	1	3	1	1	1		1	2	0	1	1		4	4	99
3	1	1	2	7	1	8	1	1	1	2	1	1			1	3	1		1	1	2	4	1	4	2	3	1	1			99		1	1	2		2
3	1	1	1	7	1	8	2	1	1	2	2		2	2	1	2	1		2	5	1	3	1	2	1	2	1	1			1	4	1	2	1	2	1	2	2
8	1	1	5	7	1	4	1	1	1	2	2		2	1	1	4	1	3	1	1	2	4	1	4	2	4	1	1			99		2	1	1	2	1	2	2
3	1	1	2	7	1	8	1	1	1	2	1	3			2		2		2	5	2	4	1	2	1	2	1	2			99		1	1	1	1	1	1	2
3	1	1	2	7	1	8	1	1	1	2	1	2			1	2	1		99		1	5	1	2	2	1	1	2			1	4	2	1	2		1	1	1		1	2	2	1	2		4	4	2
3	1	1	5	7	1	8	99	1	1	2	2		1	1	2		2		1	2	1	3	1	4	2	4	1	1			1	4	2	1	1	2	1	0	2
4	1	4	2	7	1	1	4	1	1	1	1	1			1	4	1	3	1	1	1	6	1	2	2	1	1	2			1	3	1	2	1	2	1	1	2
10	1	2	2	7	1	4	2	1	1	2	1	3			1	4	1		1	2	99		1	2	2	4	1	2			1	4	2	2	2		2
10	1	1	5	7	1	4	1	1	1	2	1	3			2		2		1	1	2	4	1	4	1	5	2	3			2		1	99	99		1	1	2
3	1	1	2	6	1	8	2	1	1	2	1	3			2		2		1	1	1	3	1	4	2	3	1	1			1	4	2	1	2		1	1	2
7	1	1	1	7	1	4	2	1	1	1	1	3			2		2		1	1	2	7	1	2	1	5	1	1			2		1	99	99		1	1	2
3	1	1	5	7	1	8	2	1	1	2	1	2			2		2		1	1	1	5	1	2	2	1	1	1			1	4	1	1	2		2
3	1	1	1	7	1	8	1	1	2	5	1	1			2		2		1	3	1	5	2	3	2	4	1	2			1	3	99	1	2		2
3	1	1	1	7	1	8	1	1	1	2	1	2			2		2		1	1	1	3	1	4	1	2	2	3			1	2	99	1	99		2
3	1	1	5	7	1	8	1	1	1	2	1	1			1	4	1	2	1	2	2	6	2	3	2	1	1	2			99		1	2	2	2	2
3	1	1	2	6	1	8	1	1	1	2	1	1			1	4	1	2	1	1	99		99		2	1	1	1			1	3	1	2	1	1	1	1	2
7	1	2	5	7	1	1	1	1	1	1	1	2			1	4	1	3	1	1	2	6	2	1	1	2	1	1			1	4	1	2	1	1	1	1	2
7	1	1	2	4	1	4	1	1	4	3	1	2			1	7	1	4	1	1	99		1	2	1	2	2	3			99		1	1	1	1	1	1	2
10	1	2	2	7	1	1	1	1	2	0	1	3			2		2		2	5	2	7	1	2	1	2	1	1			1	4	99	1	1	2	2
3	1	1	5	7	1	8	1	1	1	2	2		1	1	1	4	1	3	1	1	1	3	2	1	2	1	1	2			2		99	1	1	2	1	1	2
3	1	1	2	7	1	8	1	1	1	2	1	1			1	2	1		1	1	2	7	1	2	2	1	1	1			1	4	99	2	99		2
3	1	1	2	7	1	8	1	1	1	2	2		5	1	2		2		1	1	2	6	2	3	1	2	1	1			1	4	1	1	99		2
5	1	3	2	7	1	1	2	1	7	1	1	3			2		2		1	1	99		1	2	2	3	1	1			1	2	2	99	99		2
3	1	1	2	7	1	8	1	1	1	2	1	3			1	4	1	2	1	1	2	4	2	1	1	5	1	1			2		99	1	99		2
3	1	1	2	6	1	8	1	3			2		3	1	1	4	1	3	1	1	2	4	1	2	1	5	1	1			1	4	1	1	1	1	1	1	1		1	1	0	1	1		4	4	2
10	1	2	2	5	1	1	1	1	2	2	1	2			2		2		2	5	1	5	1	2	1	6	1	1			1	4	1	1	99		2
5	1	2	5	7	1	1	3	1	1	6	2		5	3	2		2		2	5	2	7	2	3	2	1	2	3			1	2	1	1	99		1	0	2
3	1	1	5	7	1	8	2	1	1	2	1	3			1	4	1	11	1	1	2	4	1	2	2	3	2	3			1	4	1	99	1	3	1	1	2
3	1	1	1	5	1	8	2	1	1	2	1	2			2		2		2	4	99		2	3	1	5	1	1			1	4	1	1	99		2
8	1	2	5	7	1	1	2	1	1	2	1	2			1	4	1	2	1	1	2	4	2	1	1	2	1	1			2		1	1	99		1	0	2
8	1	2	5	7	1	1	2	1	1	2	1	2			1	2	1		1	1	1	5	2	3	2	1	1	1			2		2	2	99		2
3	1	1	5	7	1	8	1	1	1	1	2		5	1	2		2		1	1	2	7	2	3	1	2	1	1			1	3	1	1	99		2
7	1	2	2	7	1	1	3	1	1	2	1	4			1	4	1	3	1	1	2	6	2	1	1	5	1	1			1	3	2	1	99		1	1	1		1	2	1	1	1		3	5	99
9	1	3	2	7	1	1	3	1	1	1	1	2			1	4	1	3	1	4	1	3	2	7	2	4	1	2			1	4	1	1	99		1	1	2
3	1	1	1	5	1	8	1	1	1	2	1	2			1	4	1		1	2	1	3	2	1	1	5	1	1			1	4	1	2	99		2
9	1	3	2	7	1	1	3	1	5	4	2		2	2	2		2		1	4	2	4	2	1	1	2	1	2			1	2	2	99	99		1	1	2
7	1	4	1	4	1	1	3	1	2	6	2		2	1	2		2		1	1	1	5	2	3	1	2	1	2			2		1	2	99		1	1	2
9	1	3	2	7	1	1	3	1	1	2	1	4			1	4	1	3	1	1	2	4	2	7	1	5	1	1			1	4	2	1	99		1	1	1		1	2	1	1			3	5	99
3	1	1	2	7	1	4	2	1	1	2	1	3			1	4	1		1	1	1	5	2	7	1	6	1	1			1	4	1	1	1	4	1	1	2
9	1	2	2	7	1	1	2	1	1	2	2		2	4	1	1	1		1	1	2	7	2	7	2	1	1	1			1	4	2	1	1	2	1	1	1		1	1		1	1		4	4	1
4	1	2	1	7	1	4	2	1	7	1	1	2			2		2		1	1	2	7	2	1	2	1	1	1			1	3	2	1	2		1	1	2
8	1	2	5	7	1	1	2	1	1	2	1	3			1	4	1		1	1	2	4	2	7	1	2	1	1			2		2	1	1	1	2
5	1	5	1	7	1	4	2	1	1	2	1	5			1	3	1		1	1	2	6	2	3	2	1	1	1			1	4	1	1	2		2
3	1	1	2	6	1	8	1	1	1	2	1	1			1	3	1		1	2	1	3	2	7	2	4	1	1			1	4	2	2	1	1	1	1	2
3	1	1	2	7	1	8	1	1	1	2	1	2			2		2		2	3	2	7	2	1	2	1	1	1			1	4	1	2	99		2
3	1	1	5	5	1	8	1	1	1	2	1	3			1	4	1	2	1	2	2	6	1	4	2	1	1	1			1	3	1	1	99		2
3	1	1	2	7	1	8	1	1	1	2	1	3			1	4	1	2	1	1	2	7	1	4	1	2	1	1			1	4	1	1	99		2
5	1	1	2	6	1	1	1	3			2		3	1	1	4	1	3	1	1	1	3	2	1	1	2	1	1			2		1	1	1	1	1	1	1		1	1	2	1	1		5	4	2
6	1	2	2	5	1	1	1	1	2	2	1	2		3	2		2		1	1	1	5	1	4	1	2	1	1			2		1	1	99		2
6	1	2	5	7	1	1	2	1	5	6	2		5	3	2		2		1	1	2	7	1	4	1	5	1	1			1	3	2	1	99		2
9	1	1	5	7	1	2	2	1	1	2	1	3			1	4	1	3	1	1	2	4	1	2	2	1	2	3			2		1	99	1	1	1	1	2
3	1	1	1	7	1	8	1	1	1	2	2		1	1	1	2	1		1	2	2	4	1	2	1	2	1	1			2		1	1	1	4	1	1	1		1	2	4		2		4	4	1
7	1	1	2	6	1	1	1	1	2	4	2		1	1	1	2	1		1	2	2	4	1	2	2	3	1	1			1	3	1	1	1	1	1	1	1		1	1		1	2		4	5	2
3	1	1	2	7	1	8	1	1	5	4	2		1	1	1	2	1		1	2	2	4	1	2	2	4	1	1			99		1	1	1	2	1	1	1		1	2	4		2		5	5	2
3	1	1	2	5	1	8	1	1	7	1	2		1	1	1	2	1		1	2	2	4	1	2	1	5	1	1			1	4	1	1	1	3	1	1	1		1	2	4		2		4	4	2
3	1	1	1	7	1	8	1	1	1	1	2		1	1	1	2	1		1	2	2	4	1	2	1	2	1	1			1	3	1	1	1	4	1	1	1		1	2	4		2		4	4	2
7	1	1	2	5	1	1	1	1	5	4	2		1	1	1	2	1		1	2	2	4	1	2	1	2	1	2			1	3	1	1	1	4	1	1	1		1	2	4		2		4	4	2
8	1	2	2	5	1	1	1	1	6	5	2		1	1	1	7	1		2	3	2	7	1	2	2	1	1	1			1	4	1	2	2		2
8	1	1	2	7	1	8	1	1	5	4	2		1	1	1	2	1		1	2	2	4	1	2	2	3	1	1			1	2	1	1	1	2	1	1	1		1	2	4		2		4	5	2
3	1	1	2	5	1	8	1	1	7	1	2		1	1	1	2	1		1	2	2	4	1	2	2	3	1	1			1	4	1	1	1	3	1	1	1		1	2	4		2		4	4	2
3	1	1	1	7	1	8	1	1	1	1	2		1	1	1	2	1		1	2	2	4	1	2	2	3	1	1			1	3	1	1	1	4	1	1	1		1	2	4		2		3	5	2
3	1	1	2	5	1	8	1	1	5	4	2		1	1	1	2	1		1	2	2	4	1	2	2	3	1	2			1	3	1	1	1	4	1	1	1		1	2	4		2		3	5	2
5	1	2	2	7	1	1	3	1	5	4	1	3			2		2		1	1	99		2	3	2	4	1	1			2		99	1	1	3	1	1	2
8	1	1	2	7	1	1	1	1	3	3	1	2			1	4	1		2	4	1	3	1	2	2	3	1	2			1	3	2	2	2		1	1	2
8	1	1	2	7	1	1	1	1	1	2	2		1	1	1	2	1		1	1	2	4	1	2	2	1	1	1			1	2	1	1	1	2	1	1	1		1	2	4		2		4	5	2
8	1	1	2	5	1	4	1	1	1	1	2		1	1	1	2	1		1	1	2	4	1	2	1	2	1	1			1	4	1	1	1	3	1	1	1		1	2	4		2		4	4	2
8	1	1	1	7	1	1	1	1	1	1	2		1	1	1	2	1		1	2	2	4	1	2	2	3	2	3			1	3	1	1	1	4	1	1	1		1	2	4		2		4	4	2
8	1	1	2	5	1	4	1	1	1	2	2		1	1	1	2	1		1	2	2	4	1	2	2	4	1	1			1	3	1	1	1	4	1	1	1		1	2	4		2		4	4	2
4	1	2	1	7	2	1	1	1	1	2	1	1			2		2		1	1	1	5	99		2	1	1	2			1	4	1	2	2		2
4	1	3	2	7	2	1	1	1	1	2	2		5	1	2		2		2	5	1	3	1	2	1	5	1	1			1	4	99	1	99		2
10	1	3	2	7	2	4	1	1	2	6	1	1			1	3	1		1	2	1	5	1	4	2	1	1	1			2		99	2	1	2	1	1	2
7	1	1	2	7	2	1	1	1	2	1	2		4	1	1	3	1	3	1	1	1	5	1	2	1	2	1	2			1	4	1	1	1	1	1	1	2
3	1	1	1	7	2	8	1	1	4	8	1	3			1	4	1		1	1	99		2	3	2	1	1	2			1	1	1	1	1	1	1	1	2
3	1	1	1	7	2	8	1	1	1	2	1	3			1	4	1	3	1	1	1	5	2	1	2	1	1	2			1	1	1	1	1	1	1	1	2
3	1	1	5	7	2	8	1	1	1	2	1	2			1	4	1		1	1	2	7	1	2	2	3	1	2			1	4	1	1	1	1	1	1	1		1	1		1	1	3	4	4	2
10	1	2	2	5	2	1	1	1	1	1	2		2	1	2		2		1	1	99		1	2	2	1	2	3			1	4	1	1	99		2
3	1	1	2	7	2	4	1	1	2	1	1	2			2		2		1	1	99		99		1	2	1	1			1	4	1	1	1	1	1	1	2
5	1	1	2	7	2	1	1	3			1	1			2		2		1	2	2	5	2	7	2	1	1	1			1	4	99	2	1	5	1	1	1		2	1		2	1		5	4	99
5	1	2	2	7	2	4	1	1	2	1	1	2			2		2		1	1	1	3	1	2	1	2	1	2			2		1	1	1	1	1	1	2
8	1	2	2	7	2	4	1	1	2	1	1	2			2		2		1	1	1	3	1	2	2	3	1	1			2		1	1	1	1	1	1	2
5	1	2	2	5	2	1	1	1	1	1	2		5	1	2		2		1	1	1	3	1	2	1	5	1	1			1	4	1	1	99		2
10	1	1	2	7	2	4	1	1	6	1	1	2			2		2		2	3	2	7	2	1	2	1	1	1			1	2	1	1	1	1	1	1	2
5	1	2	1	7	2	1	1	1	1	2	1	1			2		2		1	1	2	6	2	1	2	1	2	3			1	4	1	2	2		2
5	1	3	2	7	3	1	3	1	1	2	1	3			2		2		2	4	99		1	2	1	2	1	1			1	3	1	2	1	2	2
9	1	2	1	7	3	4	2	1	5	4	1	1			2		2		1	1	2	7	1	2	1	5	1	1			1	1	1	1	1	2	2
4	1	3	1	6	3	1	3	1	1	2	1	5			1	2	1		1	1	2	4	1	2	1	2	1	1			1	4	2	1	1	4	1	2	2
10	1	4	1	7	3	1	4	1	1	2	1	3			2		2		1	1	1	3	1	2	2	1	1	1			1	4	1	1	1	1	1	1	2
4	1	7	5	7	3	4	3	1	1	2	1	2			2		2		2	4	99		2	3	2	4	1	1			1	4	2	1	1	1	1	1	2
3	1	2	2	4	3	8	2	3			1	1			1	1	1	4	2	3	2	4	2	3	2	1	1	1			1	1	1	1	1	3	2
3	1	1	1	6	3	8	1	1	1	2	1	6			1	4	1		2	5	2	7	1	2	2	1	1	1			99		99	1	1	1	1	1	2
3	1	2	2	7	3	8	2	1	1	2	1	3			1	4	1		1	1	99		2	1	2	1	1	1			99	2	99	1	1	2	2
10	1	3	5	7	3	4	2	1	1	2	2		8	3	2		2		1	2	2	7	1	2	2	1	1	1			1	2	2	1	1	1	1	2	2
3	1	1	2	7	3	1	4	3			2		6	1	1	4	1	3	1	2	99		1	4	1	6	1	1			2		2	1	1	1	1	1	2
10	1	2	1	7	3	1	2	1	2	2	1	4			1	4	1		1	1	99		1	2	2	1	1	1			1	4	1	1	1	1	1	1	2
9	1	4	1	7	3	1	3	1	1	2	1	4			1	4	1	3	1	1	1	5	1	2	2	3	1	1			1	4	1	1	1	1	1	1	1		1	1		1			4	4	1
10	1	3	1	6	3	1	3	1	1	2	2		5	1	1	2	1		1	1	2	4	1	2	2	1	1	1			1	3	1	1	2		1	1	2
1	1	4	2	7	3	8	3	1	1	1	1	4			1	1	1		1	1	2	5	1	2	2	1	2	3			1	4	99	1	1	1	1	1	2
7	1	2	1	6	3	1	3	1	2	5	1	4			1	2	1		1	2	1	5	1	2	1	2	1	1			1	2	99	2	1	2	1	1	1		1	2	4		2	13	3	5	2
9	1	3	2	7	3	1	2	1	1	1	1	2			1	2	1	2	99		99		1	2	1	6	1	1			2		2	1	2		2
9	1	3	5	7	3	4	3	1	2	3	1	4			2		2		1	1	99		1	2	2	1	1	1			1	3	1	1	1	4	1	1	2
10	1	4	2	6	3	1	3	1	1	2	1	5			1	1	1		1	1	2	4	1	2	2	3	1	1			1	4	1	1	99		1	1	2
7	1	2	5	7	3	4	2	1	2	1	1	4			1	4	1		1	1	2	3	1	2	2	1	1	2			1	4	2	1	99		2
3	1	3	5	7	3	8	1	1	2	7	1	2			1	7	1		1	1	2	6	2	1	2	1	1	1			1	4	1	1	1	1	1	1	1		1	1		2	1		4	4	2
10	1	3	2	7	3	1	3	1	6	4	2		5	1	1	4	1	3	99		2	4	1	2	2	3	1	1			2		1	1	1	1	1	1	2
9	1	3	2	6	3	4	2	1	1	2	1	5			1	1	1		1	1	1	5	1	2	2	4	1	1			2		2	1	1	1	1	1	2
9	1	2	1	4	3	1	1	4			2		2	3	1	1	1	3	99		2	7	1	2	1	2	1	1			1	3	1	1	1	1	1	1	2
10	1	4	1	7	3	4	3	1	1	1	1	4			2		2		1	1	99		1	2	1	6	1	1			1	1	1	1	1	1	1	1	2
7	1	2	1	7	3	1	4	1	2	2	2		2	1	1	4	1	3	1	1	1	5	2	1	2	4	1	1			1	1	1	1	1	1	1	1	2
7	1	3	5	7	3	4	2	1	1	2	1	4			1	7	1	6	1	1	1	6	2	1	2	1	2	3			1	1	1	1	1	1	1	1	2
3	1	2	2	7	3	8	2	1	1	2	1	4			1	2	1	11	2	5	2	7	2	3	2	3	1	1			1	4	2	1	2		2
9	1	2	1	4	3	1	2	4			2		2	1	1	4	1	3	2	5	99		1	2	2	4	1	1			1	4	1	1	1	1	1	1	2
10	1	3	2	7	3	1	3	1	7	5	1	3			1	2	1		1	1	2	4	2	1	1	2	1	1			2		1	2	1	2	1	1	2
8	1	2	2	7	3	1	1	1	3	3	2		6	1	1	4	1	3	1	2	1	5	1	4	1	2	1	1			2		2	1	1	1	1	1	1		2	1		1	1		5	5	2
7	1	2	2	7	3	1	2	1	1	2	2		1	1	1	2	1		1	1	1	5	1	2	2	1	1	1			1	3	1	1	1	1	1	1	2
10	1	6	2	7	3	1	6	1	1	1	1	5			2		2		1	1	2	7	1	2	2	4	1	1			1	4	1	2	1	1	2
7	1	2	2	7	3	1	1	1	1	2	1	4			1	2	1		99		2	7	2	1	2	1	1	1			1	4	2	1	1	2	1	1	2
8	1	2	2	7	3	4	2	1	1	2	1	2			1	4	1		1	1	99		1	4	2	1	1	1			2		99	99	1	2	2
10	1	3	2	7	3	1	3	1	1	2	2		2	2	1	2	1		99		2	7	1	2	2	4	1	1			1	3	1	1	1	2	1	2	2
10	1	3	2	7	3	1	3	1	7	1	1	3			1	4	1		1	1	1	3	1	2	1	2	1	2			1	4	2	1	99		1	1	2
10	1	5	5	7	3	4	4	1	1	2	1	7			1	7	1		1	1	99		2	1	2	4	1	1			2		1	1	99		2
3	1	2	5	7	3	8	1	1	1	2	1	4			2		2		1	1	2	3	2	1	2	3	1	1			1	3	2	1	2		2
10	1	3	5	7	3	4	2	1	2	2	1	4			1	7	1	6	1	1	2	3	2	1	2	1	1	1			1	4	1	99	2		2
5	1	5	2	7	3	1	6	1	1	2	1	4			2		2		2	3	1	3	2	1	1	2	2	3			1	2	99	1	1	5	2
7	1	2	5	7	3	4	1	1	1	2	1	4			2		2		1	1	2	4	2	7	1	6	1	1			1	4	1	2	99		1	1	2
7	1	2	2	7	3	4	2	1	5	2	1	2			2		2		1	2	1	3	2	7	2	1	1	1			2		1	2	99		1	1	1		2	2	3				4	4	99
7	1	2	5	7	3	1	1	1	5	1	1	1			1	4	1		1	1	1	3	1	4	2	4	1	1			1	2	99	99	1	1	1	1	2
10	1	3	1	6	3	1	2	1	1	2	1	2			1	2	1		1	2	1	3	2	3	1	2	1	1			1	4	2	2	1	1	2
5	1	3	1	7	3	2	2	1	5	2	1	3			2		2		1	1	1	5	2	7	2	4	2	3			1	4	1	1	1	2	1	1	2
7	1	2	1	7	3	4	2	1	1	2	1	1			1	1	1	1	1	2	99		2	7	1	5	1	1			1	2	99	2	1	2	1	1	2
5	1	3	2	7	3	1	2	1	1	2	2		2	1	1	2	1		1	2	2	7	2	3	2	1	2	3			1	4	99	1	1	1	1	1	2
5	1	4	2	7	3	1	2	1	1	2	1	5			2		2		1	4	2	6	2	1	2	1	1	1			1	2	1	1	2		1	1	2
7	1	3	5	7	3	2	1	1	1	2	1	4			1	3	1		1	1	1	3	2	7	1	2	1	1			1	3	2	1	1	2	1	1	2
3	1	1	2	7	3	8	1	1	1	2	1	3			1	2	1		1	4	2	4	2	1	2	3	1	1			2		1	1	2		1	1	2
4	1	4	1	7	3	1	4	1	1	2	1	6			1	2	1		1	4	2	4	2	7	1	5	2	3			1	4	1	2	1	2	1	1	2
8	1	3	2	7	3	1	3	1	5	4	1	4			1	2	1		1	1	1	5	2	3	1	2	1	1			1	2	99	1	2		1	1	2
7	1	3	2	7	3	1	3	1	1	1	1	3			1	2	1		1	2	2	7	2	3	1	2	1	1			2		1	1	2		1	1	2
9	1	4	2	6	3	2	1	1	1	2	1	4			2		2		1	1	1	3	1	2	1	2	1	1			1	4	1	1	1	2	1	1	2
4	1	4	1	7	3	1	2	1	1	2	2		2	1	1	2	1		1	1	2	4	1	2	2	1	2	3			1	2	1	1	2		2
3	1	1	1	7	3	1	1	1	1	2	2		2	2	1	2	1		1	1	1	5	2	1	1	2	1	1			2		1	1	2		1	1	2
7	1	3	1	7	3	1	3	1	1	2	2		2	1	1	2	1		2	4	2	6	2	1	1	6	2	3			1	3	1	1	2		1	1	2
9	1	3	2	7	3	1	2	1	1	2	1	5			1	2	1		2	3	1	3	1	4	2	1	1	1			1	3	1	1	2		1	1	2
9	1	3	2	6	3	1	3	1	1	2	1	4			1	2	1		1	1	2	7	1	2	2	3	1	1			1	4	1	1	2		1	1	2
9	1	4	2	7	3	4	3	1	2	2	1	6			2		2		1	1	2	7	1	2	2	1	1	1			2		1	1	1	1	1	1	2
7	1	3	1	7	3	1	4	1	1	2	1	5			1	2	1		1	1	2	7	1	4	1	5	2	3			1	4	2	1	2	5	1	1	2
8	1	4	2	7	3	4	3	1	2	2	1	6			2		2		1	1	2	7	1	4	2	1	1	1			1	2	1	1	1	1	1	1	2
5	1	3	2	7	3	1	1	1	1	2	2		1	1	1	4	1		1	1	1	3	1	2	1	5	1	2			1	3	1	2	99		1	1	2
5	1	3	1	7	3	1	4	1	1	2	1	5			1	2	1		1	1	2	7	2	3	1	6	1	2			1	4	1	1	2		1	1	2
5	1	3	2	7	3	1	1	1	1	2	2		2	1	1	4	1		1	1	1	3	2	1	2	4	2	3			1	4	1	2	99		1	1	2
5	1	3	1	7	3	1	4	1	1	2	1	5			1	2	1		1	1	2	7	1	4	2	3	1	1			1	2	2	1	2		1	1	2
5	1	3	2	7	3	1	1	1	1	2	2		1	1	1	4	1		1	1	1	3	1	4	2	1	1	1			2		1	2	99		1	1	2
5	1	3	1	7	3	1	4	1	1	2	1	5			1	2	1		1	1	2	7	2	1	2	1	1	1			2		1	1	2		1	1	2
6	1	3	2	7	3	1	3	1	7	1	1	3			1	4	1		1	1	2	7	2	3	1	2	2	3			1	2	2	1	99		1	1	2
7	1	1	5	7	3	2	1	1	1	2	1	7			1	7	1		1	1	2	7	1	2	2	1	1	1			1	3	1	1	99		2
5	1	2	5	7	3	2	1	1	1	2	1	4			2		2		1	1	2	7	1	2	2	1	1	2			1	4	2	1	2		2
4	1	3	2	7	3	1	1	1	1	2	2		2	1	1	4	1		1	1	2	4	1	4	1	2	1	1			1	4	1	2	99		1	1	2
10	1	3	1	7	3	1	4	1	1	2	1	5			1	2	1		1	1	1	5	1	2	1	2	1	1			1	4	1	1	2		1	1	2
9	1	3	2	7	3	1	1	1	1	2	2				1	4	1		1	1	2	7	1	2	1	5	1	2			1	4	2	2	99		1	1	2
10	1	3	1	7	3	1	4	1	1	2	1	5			1	2	1		1	1	1	5	1	2	1	6	1	1			1	2	1	1	2		1	1	2
5	1	4	1	7	4	1	4	1	1	2	2		1	6	1	2	1		1	2	2	7	2	3	1	2	1	1			1	4	99	1	2		2
8	1	4	1	6	4	1	4	1	1	2	1	6			1	2	1		1	1	1	3	2	7	1	2	2	3			1	3	1	1	2		2
7	1	2	1	6	4	1	1	1	1	2	2		5	1	2		2		1	4	2	4	2	1	2	3	1	1			1	4	1	2	2		1	1	1		2	2	3		2	7	4	4	99
9	1	3	1	5	4	1	3	1	1	2	2	3			1	2	1		2	4	2	7	1	2	1	5	1	1			1	4	1	1	2		1	1	2
5	1	5	1	4	4	1	5	1	3	3	1	3			1	1	1		1	1	1	5	1	2	2	4	1	1			2		1	1	2		2
8	1	4	2	5	4	1	4	1	1	2	2		1	3	1	4	1	1	2	3	99		99		2	1	1	1			1	1	1	1	1	3	2
5	1	5	1	4	4	1	5	1	3	3	1	3			1	1	1		1	1	1	5	1	2	2	4	1	1			1	3	1	1	2		2
8	1	4	2	5	4	1	4	1	1	2	2		1	3	1	4	1	1	2	3	99		2	1	2	1	1	1			1	4	1	1	1	3	2
5	1	5	1	4	4	1	5	1	3	3	1	3			1	1	1		1	1	1	5	1	2	1	2	1	1			1	4	1	1	2		2
5	1	5	1	4	4	1	5	1	3	3	1	3			1	1	1		1	1	1	5	1	2	2	3	1	1			1	2	1	1	2		2
10	1	3	2	7	5	1	1	1	2	1	1	4			1	2	1		1	1	99		2	3	2	3	2	3			1	4	1	1	1	4	1	1	1		1	2	7		2	2	2	2	2
9	1	3	1	6	5	1	2	1	4	7	2		1	1	2		2		1	2	2	7	2	3	2	1	1	1			2		1	2	2		1	1	1		2	1	4	2	2	1		4	99
8	1	4	1	7	5	2	4	1	1	2	1	6			2		2		1	2	2	4	2	3	2	3	1	2			2		1	1	2		2
5	1	4	2	7	5	2	4	1	5	2	1	2			2		2		1	1	1	5	2	3	2	1	1	1			1	4	1	99	1	3	2
9	1	3	2	6	5	1	3	1	5	4	1	1			1	1	1		2	3	2	4	1	4	1	5	2	3			1	2	1	2	1	4	2
7	1	2	2	6	5	1	3	1	7	1	2		2	1	1	4	1		2	4	2	6	1	2	1	5	1	1			1	2	1	99	2		2
9	1	3	2	6	5	1	3	1	5	4	1	1			1	1	1		2	3	2	4	1	4	1	2	2	3			1	4	1	2	1	4	2
5	1	3	2	7	6	4	6	1	1	2	1	8			2		2		2	4	99		1	2	1	2	1	1			1	1	2	2	1	1	1	1	2
8	1	5	2	7	6	1	5	1	1	2	1	5			2		2		1	1	99		2	1	2	1	1	2			2		1	2	1	2	1	1	2
5	1	6	2	7	6	4	5	1	1	2	1	6			2		2		1	1	2	6	2	1	2	1	1	1			1	3	2	1	2		2
6	1	6	2	7	6	4	5	1	5	2	1	6			2		2		1	1	1	3	2	3	2	4	1	1			1	4	1	1	2		2
5	2	1	2	7	1	4	1	1	5	2	1	3			2		2		1	1	2	4	2	1	2	1	1	1			1	4	2	1	1	1	1	1	2
1	2	2	1	7	1	8	1	1	1	2	1	8			1	4	1		1	1	1	3	1	2	2	3	1	1			1	3	2	2	1	1	1	1	2
1	2	2	5	7	1	8	1	1	1	2	1	3			2		2		2	4	99		2	1	2	4	1	1			1	1	1	1	2		1	1	1		1	2	2		2	3	1	1	1
6	2	3	2	7	1	2	1	1	1	2	1	1			2		2		1	1	2	4	2	3	1	2	1	1			2		1	2	2		2
5	2	2	2	7	1	4	1	1	1	2	1	4			2		2		1	1	2	7	1	2	2	1	1	1			1	4	1	1	1	2	1	2	2
1	2	1	2	7	1	8	1	1	2	1	2		1	1	2		2		1	1	1	3	99		2	4	1	1			1	3	1	2	2		2
2	2	3	2	7	1	2	1	1	1	2	1	5			2		2		1	1	1	3	1	2	1	6	1	1			1	1	2	2	1	1	1	1	2
1	2	1	5	7	1	8	1	1	1	1	1	8			2		2		1	1	2	4	99		1	5	1	1			1	3	99	1	99		2
2	2	4	5	7	1	2	3	1	1	2	1	6			1	4	1		1	1	2	4	1	2	2	1	1	1			1	4	1	2	1	2	1	1	2
1	2	2	2	7	1	8	2	1	1	2	2		1	2	1	3	1		2	5	1	3	2	3	1	5	1	1			2		1	1	1	2	1	1	2
2	2	3	2	7	1	2	99	1	1	2	2		2	1	2		2		1	1	2	7	2	1	1	6	1	1			1	3	2	2	1	2	1	1	2
2	2	6	1	7	1	2	5	1	1	2	2		2	6	2		2		2	5	99		1	2	2	3	1	1			1	4	99	99	1	1	1	1	2
6	2	2	1	7	1	2	1	1	1	2	1	3			2		2		1	1	1	5	1	2	2	1	1	1			1	4	99	1	99		2
1	2	1	2	7	1	8	1	1	1	1	1	3			2		2		1	1	2	4	2	1	2	3	1	1			1	4	2	1	1	3	1	1	2
2	2	4	2	7	1	2	1	1	1	2	1	6			1	4	1		1	2	2	7	2	3	1	5	1	2			1	4	2	99	1	2	1	1	2
6	2	1	1	7	1	2	1	1	1	2	2		2	1	1	2	1		2	5	99		1	2	2	1	1	1			1	4	99	2	1	2	1	1	2
2	2	5	2	7	1	2	4	1	1	2	1	5			2		2		1	2	2	7	1	2	2	4	2	3			1	4	99	99	1	2	1	1	2
1	2	1	5	7	1	8	1	1	1	2	1	3			2		2		1	2	2	6	1	2	1	2	1	2			1	4	99	99	2		1	2	2
1	2	2	2	7	1	8	1	1	1	2	1	3			1	2	1		1	2	2	6	2	1	1	2	1	1			1	2	99	1	2		1	1	2
2	2	4	2	7	1	2	3	1	1	2	2		1	2	1	4	1		1	1	2	7	2	3	2	1	1	1			1	4	1	2	1	2	1	1	2
6	2	3	2	7	1	2	3	1	1	2	1	3			1	4	1		1	1	99		1	4	2	1	2	3			1	2	1	2	1	2	1	2	2
6	2	3	1	4	1	2	1	1	1	0	1	1			1	4	1		1	1	99		2	3	1	5	1	1			1	4	1	1	1	1	2
6	2	5	2	7	1	2	4	1	1	2	1	5			2		2		1	1	1	3	1	4	2	3	1	1			1	3	2	2	1	3	1	1	2
1	2	2	2	7	1	8	2	1	1	2	1	4			1	2	1	2	1	1	1	5	1	2	2	1	1	1			1	3	1	2	1	5	1	1	2
1	2	1	2	4	1	8	1	1	4	6	1	2			1	3	1		1	4	1	5	2	1	2	1	1	1			2		1	1	1	1	1	1	2
1	2	1	5	7	1	8	1	1	1	1	1	1			2		2		1	1	99		2	3	2	1	1	1			1	4	1	2	2		2
1	2	1	5	7	1	8	2	1	1	5	1	2			1	4	1		1	4	2	4	2	1	2	1	1	2			1	4	1	1	1	2	2
5	2	3	2	7	1	2	3	1	1	2	1	5			1	4	1		1	1	2	7	2	7	2	1	1	1			1	4	1	2	1	1	1	1	2
7	2	2	2	7	1	2	2	1	1	2	2		1	1	2		2		2	3	2	4	2	3	1	5	1	1			1	3	2	1	99		1	1	2
5	2	5	2	7	1	2	4	1	1	2	1	4			1	4	1		2	4	1	5	2	3	1	6	1	2			1	4	1	2	99		1	1	2
9	2	3	2	7	1	2	3	1	1	2	2		2	2	2		2		1	1	2	4	1	2	2	3	1	1			1	3	1	2	99		1	2	2
6	2	3	2	7	1	2	1	1	1	2	1	1			2		2		2	3	1	3	1	2	1	6	1	1			1	4	1	2	2		2
4	2	2	2	7	1	4	1	1	1	2	1	4			2		2		1	1	1	5	1	2	2	1	1	1			2		2	1	2		1	2	2
2	2	3	2	7	1	2	1	1	5	2	1	3			2		2		2	3	2	4	1	2	2	1	1	1			99		2	1	1	1	1	1	2
8	2	3	2	4	1	2	99	1	1	2	2		2	1	2		2		2	3	1	5	2	1	2	1	1	1			1	4	2	2	99		1	1	2
8	2	7	1	7	1	2	5	1	1	2	2		2	6	2		2		1	1	1	5	1	2	2	1	1	1			1	4	1	99	1	1	1	1	2
1	2	1	5	7	2	8	3	1	1	1	2		5	1	2		2		1	1	2	7	2	3	2	1	1	1			1	4	1	2	99		2
7	2	2	1	7	2	2	1	1	1	2	1	8			2		2		1	1	2	7	2	3	2	1	1	1			1	4	99	1	2		2
1	2	1	2	7	2	8	1	1	1	2	1	3			1	2	1		2	3	1	3	99		1	5	2	3			1	4	1	2	1	2	1	1	2
1	2	1	2	7	2	8	1	1	1	2	1	8			1	2	1		1	1	2	7	2	1	2	1	1	1			1	1	1	1	1	4	1	1	2
7	2	2	2	7	2	2	1	1	7	1	2		1	1	1	3	1		1	1	2	4	1	2	1	6	1	1			1	2	1	1	2		2
1	2	1	1	7	2	8	1	1	1	2	1	2			2		2		2	3	1	3	1	2	2	3	1	2			1	4	1	1	1	2	2
6	2	1	2	7	2	2	1	1	1	2	1	2			2		2		2	5	99		1	2	2	3	1	1			1	4	2	2	1	1	1	1	2
1	2	3	1	7	2	8	3	1	2	5	1	4			1	4	1	3	1	1	2	5	1	2	2	1	2	3			2		1	1	1	1	1	1	2
1	2	1	2	7	2	8	1	1	1	2	1	3			1	2	1	1	1	2	99		1	2	2	4	1	1			1	4	1	1	1	1	1	1	2
7	2	2	2	7	2	2	1	1	1	2	1	5			2		2		99		99		99		2	3	1	1			1	4	1	1	1	1	1	1	2
9	2	2	2	7	2	2	2	1	1	3	1	2			2		2		1	1	2	5	1	2	1	2	1	1			2		1	1	1	3	1	2	2
1	2	1	5	7	2	8	1	1	1	1	1	1			1	4	1		1	1	2	3	99		2	4	1	1			1	4	2	2	2		2
6	2	3	1	7	2	2	2	1	5	4	2		2	1	2		2		2	3	1	3	1	2	2	1	1	1			1	4	1	2	2		2
6	2	2	1	7	2	4	1	1	5	4	2		2	1	2		2		2	4	1	5	2	1	2	1	1	2			1	4	1	2	99		2
6	2	5	2	7	2	2	4	1	5	4	1	1			2		2		1	2	2	6	2	3	1	2	1	2			1	4	1	2	99		2
6	2	3	1	7	2	2	2	1	5	4	2		2	1	2		2		2	3	1	3	1	2	1	7	1	1			1	4	1	2	2		2
6	2	2	1	7	2	4	1	1	5	4	2		2	1	2		2		2	4	1	5	2	1	2	1	2	3			1	4	1	2	99		2
6	2	5	2	7	2	2	4	1	5	4	1	1			2		2		1	2	2	6	2	3	1	2	1	2			1	4	1	2	99		2
1	2	1	2	7	2	8	1	1	1	2	1	3			1	2	1		2	4	99		1	4	1	5	1	1			1	4	2	2	1	2	1	1	2
2	2	3	1	7	3	2	1	1	1	2	1	5			1	3	1		2	3	1	3	1	2	1	5	1	1			1	4	2	1	1	2	1	1	2
2	2	4	2	7	3	2	6	1	1	1	2		1	1	2		2		1	1	2	4	2	1	1	6	2	3			2		1	1	99		2
1	2	3	1	7	3	8	4	1	1	2	1	8			2		2		1	1	1	5	99		2	1	1	1			1	4	1	2	99		2
1	2	1	2	7	3	8	1	1	3	3	2		1	1	2		2		1	1	1	5	2	3	1	2	1	1			1	4	1	1	99		2
2	2	4	2	7	3	2	3	1	5	4	2		7	1	1	3	1		2	3	1	3	2	1	1	5	1	1			1	4	99	1	1	2	1	2	2
2	2	6	1	5	3	2	3	1	1	2	1	7			2		2		1	1	2	4	99		1	6	1	2			1	4	1	2	1	2	2
1	2	2	2	7	3	8	1	1	1	2	2		2	2	1	2	1		1	1	1	3	1	2	2	1	1	2			1	4	1	2	1	2	1	1	2
2	2	3	2	7	3	2	1	1	1	2	1	5			1	2	1		2	4	2	4	1	2	2	4	1	2			1	2	1	2	1	2	1	1	2
2	2	3	2	7	3	2	1	1	1	2	1	5			1	2	1		1	1	1	3	2	3	2	1	2	3			1	4	1	2	1	2	1	1	2
1	2	3	2	7	3	8	3	1	1	0	2		1	1	1	2	1		2	4	1	5	1	2	1	2	1	1			1	4	1	2	1	2	1	1	2
1	2	6	2	7	3	2	1	1	1	2	1	5			1	2	1		2	3	99		2	1	2	3	1	1			1	4	1	2	1	2	1	1	2
2	2	3	1	7	3	2	3	1	1	2	1	6			1	2	1		1	1	2	4	2	3	1	5	1	1			1	4	1	2	1	2	1	1	2
2	2	4	2	7	3	2	3	1	1	1	1	4			2		2		2	4	1	3	1	2	1	2	1	1			1	4	99	2	99		2
2	2	3	1	7	3	2	2	1	1	1	1	4			2		2		2	3	2	4	2	1	2	1	2	3			1	4	99	1	99		2		1		1	1	1	1	1	1	1	1	99
5	2	2	5	7	3	4	1	1	1	2	1	4			1	2	1		1	1	1	5	2	3	1	2	1	2			1	2	1	2	1	2	1	1	2
4	2	3	1	7	3	2	3	1	1	1	1	8			2		2		2	4	99		2	1	2	1	2	3			2		1	1	1	1	1	1	1
2	2	4	2	7	3	2	4	1	1	2	1	7			1	2	1		1	1	2	4	2	3	2	4	1	1			1	3	1	2	1	2	1	1	2
2	2	4	1	6	3	2	3	1	1	1	1	5			2		2		1	1	1	5	1	2	2	3	1	1			1	3	99	2	99		2
1	2	1	5	7	3	8	1	1	1	1	1	1			2		2		2	4	99		2	1	2	1	1	1			1	4	2	1	1	1	1	1	2
2	2	3	1	7	3	2	2	1	1	2	2		4	2	1	2	1		2	3	1	3	2	3	2	1	1	2			1	4	1	2	1	2	1	1	2
2	2	3	1	7	3	2	3	1	1	2	2		2	3	1	2	1		1	1	1	5	1	2	2	3	2	3			1	2	1	2	2		1	1	2
1	2	2	1	7	3	8	2	1	1	1	2		2	3	2		2		2	5	99		2	3	1	2	2	3			2		1	1	99		1	2	2
4	2	4	2	7	3	2	3	1	1	2	1	8			2		2		1	1	1	5	2	1	2	1	1	1			1	3	2	2	1	2	1	1	2
2	2	5	1	7	3	2	5	1	1	2	2		2	4	1	2	1		1	1	1	5	2	1	2	1	1	2			1	2	99	2	1	2	1	2	2
2	2	4	1	7	3	2	3	1	1	2	1	8			2		2		1	1	99		99		2	1	1	1			2		1	2	1	3	1	1	2
2	2	2	2	7	3	2	1	1	1	2	1	3			2		2		2	5	2	4	1	2	2	3	2	3			1	3	1	1	1	2	1	1	2
1	2	1	2	7	3	8	1	1	1	2	1	3			1	2	1		2	3	1	5	1	2	1	5	1	1			2		1	2	1	1	1	1	2
10	2	3	2	7	3	2	1	1	1	1	2		4	1	1	2	1	2	1	1	1	3	99		2	1	1	2			2		1	2	1	2	1	1	2
2	2	3	2	7	3	2	2	1	1	2	1	5			1	2	1		1	1	2	4	2	3	2	1	1	2			2		2	2	1	2	1	1	2
2	2	3	2	7	3	2	3	1	1	1	1	4			2		2		2	4	1	3	2	1	2	1	2	3			99		1	1	1	2	1	1	2
1	2	1	2	7	3	2	2	1	1	2	2		1	2	2		2		2	3	2	6	1	2	2	1	2	3			1	2	99	1	99		2
1	2	2	2	7	3	8	1	1	2	2	1	3			1	3	1		1	1	1	5	1	2	2	1	2	3			99		2	1	1	5	1	1	2
2	2	6	2	7	3	2	6	1	1	2	2		1	5	2		2		2	5	2	4	1	2	1	2	1	1			1	4	1	1	1	1	2
2	2	5	1	7	3	2	6	1	1	2	2		1	5	2		2		1	1	1	3	2	1	2	1	2	3			1	3	1	2	1	1	1	1	2
3	2	1	2	7	3	8	1	1	1	2	1	3			2		2		2	5	99		1	2	2	1	1	1			99		2	2	1	3	1	1	2
2	2	4	2	7	3	2	3	1	1	2	1	5			2		2		99		2	4	2	1	2	1	1	1			1	2	1	1	1	2	2
5	2	3	1	6	3	2	2	1	1	2	1	6			2		2		2	5	1	3	1	2	2	3	1	1			1	3	2	1	1	3	1		2
6	2	3	2	7	3	2	1	1	1	2	2		1	1	1	4	1	3	1	2	2	4	1	2	2	1	1	1			1	3	1	1	1	1	1	1	2
2	2	2	2	4	3	4	2	4			1	1			1	3	1	3	2	5	2	4	1	4	2	3	1	1			99		1	1	1	2	1	1	2
2	2	2	2	4	3	4	2	4			1	1			1	4	1		2	5	1	5	1	2	2	1	1	1			99		1	1	1	3	1	1	2
1	2	2	5	7	3	8	3	1	1	1	1	1			1	4	1		1	1	2	5	1	2	1	2	1	1			1	4	99	1	1	3	1	1	1		1	1	7	2	1	7	1	1	2
1	2	2	1	7	3	8	1	1	1	2	1	4			1	4	1		99		2	4	1	2	1	5	1	1			1	4	1	1	1	1	1	1	2
7	2	2	2	7	3	2	1	1	1	2	1	3			2		2		1	1	1	5	1	2	2	1	1	1			1	2	1	2	2		2
1	2	2	2	7	3	8	2	1	4	8	1	4			1	4	1	8	1	1	99		2	1	1	2	1	1			1	4	1	1	1	1	1	1	1		1	1		1	1		2	5	1
2	2	3	1	7	3	2	3	1	2	1	1	4			1	4	1		99		99		1	4	2	1	1	1			1	4	1	1	2		1	2	2
10	2	2	5	7	3	4	1	1	1	2	1	4			1	4	1		1	1	2	5	1	2	1	5	1	1			99		1	1	1	1	1	1	2
1	2	1	5	7	3	8	1	1	6	5	1	1			1	4	1	9	1	1	2	5	2	1	2	1	1	1			1	4	99	1	1	1	1	1	2
6	2	2	2	7	3	2	2	1	1	2	1	4			2		2		99		1	3	1	2	1	5	1	2			1	2	99	1	1	5	1	2	2
7	2	2	1	7	3	4	2	1	1	2	1	4			2		2		1	1	2	7	1	4	2	1	1	1			1	3	1	2	1	1	1	1	2
6	2	3	1	7	3	2	2	1	1	2	1	3			1	4	1	2	1	1	1	3	1	2	1	5	1	1			99		2	2	2		2
7	2	2	2	7	3	2	2	1	1	2	1	3			1	4	1	1	99		2	4	1	2	1	6	1	1			1	4	1	1	1	1	1	1	2
2	2	5	1	7	3	4	6	1	1	2	2		1	1	2		2		1	1	2	7	1	2	2	3	2	3			1	3	1	2	1	1	1	1	2
6	2	2	1	7	3	2	2	1	1	2	2		2	4	1	4	1		1	1	2	7	1	2	1	5	1	1			1	4	99	2	1	3	1	1	2
6	2	3	1	7	3	2	3	1	1	1	1	4			2		2		1	1	2	6	1	2	1	6	1	2			1	2	2	1	1	1	2
6	2	4	2	7	3	2	4	1	1	2	2		2	1	2		2		1	1	99		1	4	2	4	1	2			1	3	1	1	1	2	2
6	2	3	2	7	3	2	2	1	1	2	2		1	2	2		2		1	1	2	4	1	2	2	1	1	1			1	4	1	1	1	1	2
10	2	3	2	7	3	2	2	1	1	1	1	2			2		2		1	1	1	3	1	2	2	4	1	1			2		1	1	1	1	1	1	2
6	2	2	2	7	3	2	1	1	1	2	1	4			1	4	1	1	1	1	2	7	1	4	1	2	1	1			1	3	99	2	99		1	1	2
6	2	2	2	7	3	2	2	1	1	2	1	4			2		2		1	1	1	3	1	2	2	1	1	1			2		99	1	1	1	1	1	2
10	2	2	2	4	3	2	2	1	4	3	1	3			2		2		1	1	99		99		2	1	1	2			1	3	1	1	1	2	1	1	2
9	2	4	2	7	3	2	4	1	5	4	2		7	2	2		2		1	1	1	3	2	7	2	1	1	2			1	4	1	1	99		1	1	2
7	2	2	2	4	3	2	1	1	4	8	1	1			2		2		1	1	99		2	3	2	3	1	1			1	2	2	1	99		2
9	2	4	1	6	3	2	99	1	5	4	2		2	1	2		2		1	4	2	4	2	7	2	1	2	3			2		2	2	99		1	1	2
9	2	3	1	7	3	2	3	1	3	6	1	1			2		2		1	4	2	4	1	2	2	3	1	1			1	4	1	99	1	5	1	1	2
4	2	4	1	7	3	2	4	1	1	2	2		1	1	2		2		1	1	99		2	3	2	4	1	1			1	4	2	1	2		1	2	2
9	2	3	1	7	3	4	4	1	1	2	2		5	99	2		2		1	4	2	6	2	1	2	1	1	1			1	3	99	2	2		1	1	2
6	2	2	1	5	3	2	2	1	5	4	1	2			1	2	1		1	1	99		2	3	2	1	1	1			1	4	1	1	2		1	1	2
8	2	2	2	6	3	2	1	1	1	2	1	2			2		2		1	4	1	3	2	7	1	2	1	1			2		1	1	1	1	1	1	1		1	2	1	1	1		3	5	99
7	2	3	1	6	3	4	3	1	1	2	2		5	2	2		2		1	1	1	5	2	3	2	1	1	1			1	3	1	1	1	2	2
7	2	2	1	6	3	2	2	1	5	4	2		7	1	2		2		1	2	1	3	2	1	99		1	1			1	4	2	1	1	2	1	1	2
5	2	4	2	7	3	2	2	1	1	2	1	5			2		2		1	2	2	4	2	7	1	5	2	3			1	4	1	2	1	1	1	1	2
3	2	2	1	7	3	2	2	1	1	2	1	4			1	2	1		1	4	1	5	2	7	1	6	1	1			1	4	2	2	2		1	1	2
5	2	5	1	7	3	2	6	1	1	2	1	5			2		2		1	2	1	3	2	1	2	4	1	1			1	2	99	2	1	1	1	1	2
5	2	4	2	7	3	2	5	1	1	2	1	6			2		2		1	1	1	5	2	3	2	1	1	2			2		2	1	2		2
7	2	2	1	4	3	2	2	1	1	2	1	2			2		2		1	2	2	7	2	3	2	1	1	1			1	3	1	1	2		2
5	2	3	1	7	3	2	1	1	1	2	1	5			2		2		1	1	1	5	2	7	1	2	1	2			1	4	1	2	1	1	1	1	2
5	2	3	2	7	3	2	3	1	1	2	1	4			2		2		1	1	1	3	2	7	2	3	1	1			1	4	2	1	1	1	1	1	2
7	2	3	2	7	3	2	1	1	1	2	2		2	1	2		2		1	1	1	3	2	1	1	2	1	1			1	3	1	2	99		1	1	2
1	2	3	1	7	3	8	1	1	1	2	1	4			2		2		1	1	2	4	2	7	2	3	1	1			1	2	1	1	99		2
7	2	3	1	7	3	2	3	1	1	2	1	4			2		2		1	1	1	5	2	7	2	1	1	1			2		1	1	99		2
5	2	5	5	7	3	4	2	1	2	6	1	5			2		2		1	1	2	7	2	1	2	1	2	3			2		1	2	2		2
7	2	4	2	7	3	2	3	1	1	2	1	5			1	4	1		1	2	1	5	1	2	2	4	1	1			1	4	99	2	99		2
9	2	5	1	7	3	2	3	1	1	2	1	5			2		2		2	3	2	6	2	3	1	2	1	2			1	4	1	1	1	3	1	1	2
7	2	3	2	7	3	2	3	1	1	2	1	3			1	4	1		1	1	2	7	1	4	1	5	1	1			2		1	1	1	3	1	1	2
4	2	4	1	7	3	2	4	1	1	2	1	6			1	2	1		1	1	2	4	1	4	2	1	1	1			1	4	1	2	2		1	2	2
9	2	4	2	7	3	2	4	1	1	2	1	2			1	4	1		1	1	1	5	1	2	2	4	1	1			1	4	1	99	1	2	1	2	2
4	2	3	2	7	3	2	1	1	1	2	1	5			1	2	1		1	1	2	6	1	2	2	1	1	1			1	4	1	2	2		1	1	2
1	2	1	1	7	3	8	1	1	1	2	1	3			1	2	1		1	1	99		2	3	2	1	1	2			1	2	1	2	2		1	1	2
9	2	3	1	7	3	4	1	1	1	2	2		2	1	1	4	1		1	1	1	3	1	4	2	4	1	1			1	4	1	2	99		1	1	2
7	2	5	2	7	3	2	5	1	1	2	1	4			1	4	1		1	1	1	3	2	1	1	2	1	1			1	4	1	2	99		1	1	2
7	2	3	1	7	3	2	3	1	6	2	1	3			2		2		1	1	99		1	4	1	2	1	1			1	4	2	2	2		2
9	2	5	2	7	3	2	5	1	1	2	1	4			1	4	1		1	1	1	3	1	2	2	1	1	1			1	4	2	2	99		1	1	2
9	2	3	1	7	3	2	3	1	6	2	1	3			2		2		1	1	2	7	1	2	2	1	1	1			1	4	1	2	2		2
2	2	3	2	7	3	2	2	1	1	1	1	2			2		2		1	1	1	3	1	4	2	1	1	1			1	3	2	1	1	1	1	1	2
2	2	2	2	7	3	2	1	1	1	2	1	4			1	4	1	7	1	1	2	7	1	2	2	4	1	1			1	4	2	2	99		1	1	2
2	2	2	2	7	3	2	2	1	1	2	1	4			2		2		1	1	1	5	1	2	1	6	1	1			99		1	1	1	1	1	1	2
4	2	3	5	7	3	4	2	1	2	2	1	4			1	4	1	2	1	2	2	3	1	2	2	3	2	3			1	4	1	99	2		2
2	2	2	2	4	3	2	2	1	4	3	1	3			2		2		2	3	1	5	1	2	2	1	1	1			1	4	2	1	1	2	1	1	2
1	2	1	2	7	3	8	1	1	3	3	2		1	1	2		2		1	1	2	4	1	2	2	1	1	1			1	2	1	1	99		2
4	2	5	2	7	3	2	5	1	1	2	1	4			1	4	1		1	1	1	5	2	1	1	5	1	1			1	3	1	2	99		1	1	2
4	2	3	1	7	3	2	3	1	6	2	1	3			2		2		1	1	1	3	1	4	1	2	1	1			1	4	2	2	2		2
10	2	3	2	4	3	2	2	1	1	1	1	2			2		2		2	4	2	7	2	3	2	1	1	2			1	3	1	1	1	1	1	1	2
8	2	3	2	4	3	2	1	1	1	1	2		4	2	1	2	1	2	1	1	2	7	1	4	2	4	1	1			1	3	1	2	2		1	1	2
8	2	3	2	4	3	2	2	1	1	2	1	5			1	2	1		1	1	1	5	1	4	2	3	2	3			1	3	2	2	2		1	1	2
8	2	3	2	7	3	2	3	1	1	1	1	4			2		2		1	1	2	7	1	2	2	1	1	1			1	4	2	1	1	3	1	1	2
2	2	6	2	7	4	4	1	2			2		1	1	2		2		1	1	2	4	1	2	2	1	1	1			2		1	1	1	1	1	1	2
2	2	3	1	6	4	2	1	1	1	1	1	1			2		2		1	1	2	7	1	2	2	1	1	1			1	4	1	1	2		2
6	2	3	2	7	4	2	2	1	1	2	1	3			1	4	1		1	1	1	3	1	2	1	2	1	1			1	3	1	2	1	2	1	1	2
2	2	6	1	7	4	2	6	1	1	2	1	8			2		2		2	3	2	7	1	2	2	1	1	1			2		99	1	1	3	2
2	2	4	1	7	4	2	3	1	1	2	1	6			1	2	1		1	1	1	5	1	4	2	3	1	1			1	4	1	2	1	2	1	1	2
2	2	4	2	7	4	2	3	1	1	2	2		2	1	2		2		2	5	1	3	1	2	2	1	1	1			99		2	2	1	2	1	1	2
2	2	3	1	7	4	2	3	1	1	2	1	5			2		2		2	5	99		1	2	1	5	1	1			1	4	2	2	1	1	1	1	2
2	2	4	1	7	4	2	2	1	1	2	2		2	2	2		2		1	1	1	3	1	2	1	6	2	3			1	4	1	1	1	1	1	1	2
2	2	4	2	7	4	2	3	1	1	2	2		2	1	2		2		2	5	2	7	1	4	2	4	1	1			2		1	2	1	2	1	1	2
2	2	5	1	7	4	2	5	1	1	2	1	6			2		2		1	2	2	7	1	2	2	1	1	1			1	4	99	2	1	2	1	1	2
2	2	3	1	7	4	4	1	1	1	2	1	5			1	4	1	1	1	2	2	4	1	4	2	4	2	3			1	4	1	1	2		2
6	2	6	1	7	4	2	3	1	1	2	1	7			1	4	1		99		99		1	2	2	1	1	1			2		1	1	1	2	2
6	2	5	2	7	4	2	3	1	2	2	1	4			1	2	1		1	1	1	5	1	2	2	1	2	3			1	4	1	2	1	2	1	1	2
2	2	5	2	7	5	2	3	1	1	2	1	8			2		1		2	5	1	5	1	2	2	4	1	1			99		2	2	1	3	1	1	2
2	2	4	1	7	5	2	4	1	1	2	2		2	1	1	4	1	3	2	4	2	4	1	2	1	2	1	1			99		99	2	1	1	1	1	2
10	2	3	1	7	5	2	1	1	1	2	1	4			1	4	1		2	5	1	5	1	2	2	4	1	1			1	1	1	1	1	3	1	1	2
6	2	2	2	7	5	2	2	1	1	2	1	3			2		2		2	4	99		1	2	1	6	1	1			1	4	1	1	2		1	2	2
2	2	5	1	7	5	2	5	1	1	1	1	6			2		2		2	5	2	7	1	2	2	1	1	1			1	3	1	1	2		1	2	2
6	2	2	1	7	5	2	2	1	1	2	1	4			1	4	1		1	1	1	5	1	2	1	6	1	1			2		1	2	1	2	1	1	2
2	2	3	2	7	5	2	3	1	1	2	2		2	3	1	2	1		2	5	2	6	2	3	1	2	1	1			1	4	1	1	1	2	2
1	2	2	2	7	5	4	1	1	1	2	1	2			1	7	1	6	1	1	2	5	2	3	1	5	1	1			1	2	1	1	1	2	1	1	2
4	2	3	1	7	5	4	1	1	1	2	1	3			1	4	1	1	1	1	1	5	1	4	1	2	1	2			1	3	1	99	99		1	1	2
5	2	4	1	7	5	2	4	1	3	1	2		2	1	2		2		1	4	2	6	2	1	2	1	1	2			1	3	2	1	99		2
5	2	4	1	7	5	2	2	1	1	2	2		1	2	1	2	1	3	1	1	1	3	1	4	1	2	1	1			99		1	1	2		2
1	2	3	1	7	5	8	1	1	1	2	1	3			1	4	1	1	1	1	1	3	1	2	2	3	1	2			1	4	1	99	99		1	1	2
8	2	3	1	6	5	2	1	1	1	2	1	4			1	4	1		1	1	2	7	1	2	2	1	1	1			1	4	1	1	1	1	1	1	2
6	2	3	2	7	6	2	3	1	5	2	2		7	1	2		2		1	1	1	5	2	3	2	1	1	1			1	4	1	1	2		1	1	2
2	2	6	2	7	6	2	5	1	1	2	1	8			2		2		1	1	1	5	1	2	1	2	1	2			1	4	1	1	1	3	1	1	2
2	2	3	5	7	6	4	1	1	1	1	1	3			2		2		2	5	1	3	2	3	1	2	1	1			2		2	1	1	1	1	1	2
2	2	5	1	7	6	2	1	1	1	2	1	4			2		2		2	5	2	4	2	3	1	5	1	2			1	2	99	2	1	2	1	1	2		1	2	4				2	2	2
2	2	4	2	7	6	2	2	1	1	2	1	1			1	2	1		99		1	5	1	2	2	3	1	1			1	3	1	2	1	2	1	1	2
1	2	2	5	7	6	2	2	1	1	1	1	3			1	4	1	2	1	1	2	5	1	2	1	6	1	1			2		1	2	1	1	1	1	2
9	2	4	2	7	6	2	4	1	1	2	2		2	3	2		2		2	5	2	7	1	2	1	2	1	1			1	4	1	1	1	2	1	2	2
5	2	4	2	7	6	2	2	1	1	2	1	6			2		2		1	4	2	6	2	1	2	1	1	1			2		2	2	1	2	1	1	2
4	2	3	2	7	6	2	1	1	1	2	2		2	2	2		2		1	1	2	6	2	7	2	1	2	3			1	4	1	2	99		2
4	2	4	2	7	6	2	2	1	1	2	1	5			2		2		1	1	1	3	2	7	2	4	1	2			1	4	1	2	99		2
2	2	3	1	7	6	2	2	1	1	2	1	3			2		2		1	1	2	7	2	1	2	3	1	1			1	3	1	1	2		2
4	2	3	2	7	6	2	2	1	1	2	1	3			2		2		1	1	2	7	1	2	1	2	1	1			2		2	1	2		2
[truncated: 22 more columns]
